# Supplementary material for: How the size of the to-be-learned material influences the encoding and later retrieval of associative memories: A pupillometric assessment
Source: PLoS One. 2019 Dec 31;14(12):e0226684. doi: 10.1371/journal.pone.0226684 (PMC6938364; doi:10.1371/journal.pone.0226684)
Supplement: S1 Dataset — (XLSX) [file pone.0226684.s003.xlsx]

## Sheet: INTERPOLATED DATA POINTS
PARTICIPANT ID	PERCENTAGE OF DATA POINTS REMOVED…					NR OF TRIALS DELETED DUE TO >30% INTERPOLATED DATA POINTS	EXCLUSIONS DUE TO EXCESSIVE AMOUNT OF EXCLUDED TRIALS
	...DUE TO BLINKS	...DUE TO PERIODS BEFORE/AFTER BLINKS	...DUE TO ZERO VALUES	…DUE TO OUTLIERS	SUM
1	9.72082	4.49574	0.0328125	0.109872	14.3592	2
2	17.781	6.36834	0.0594378	0.0989083	24.3077	9
3	9.3861	2.99416	0.0150596	0.0606646	12.456	2
4	5.8336	3.2393	0.991812	0.223748	10.2885	0
5	2.17045	0.863491	0.0436365	0.271129	3.34871	1
6	16.3228	7.43234	0.0886591	0.188522	24.0323	17
7	1.57493	1.6107	0.0176251	0.141519	3.34477	0
8	7.59101	5.61813	0.061282	0.205206	13.4756	5
9	9.55637	6.53876	0.0467796	0.146863	16.2888	1
10	4.69637	1.59308	0.0177122	0.342978	6.65014	0
11	0.203891	0.184044	0	0.120747	0.508682	0
12	6.76972	2.63464	0.0215779	0.250539	9.67647	2
13	7.72726	4.36936	0.00126164	0.229619	12.3275	1
14	4.70513	2.32341	0.0220776	0.100085	7.1507	0
15	6.47882	4.20281	0.010653	0.22269	10.915	0
16	18.1762	9.71896	0.0236941	0.178656	28.0975	47	Excluded
17	8.11645	4.90272	0.104897	0.24459	13.3687	2
18	3.32573	3.28037	2.2714	0.0954479	8.97294	2
19	16.3076	8.8008	0.18102	0.288863	25.5783	49	Excluded
20	3.36682	2.84443	0.0140466	0.085906	6.3112	0
21	13.0235	7.63325	0.323502	0.21645	21.1967	16
22	1.36077	0.729653	0.00567508	0.238353	2.33445	0
23	4.79871	3.52217	0.495279	0.271969	9.08813	8
24	13.9584	10.524	0.211818	0.234035	24.9282	34	Excluded
25	7.84908	5.79142	0.0551774	0.252009	13.9477	2
26	3.66506	1.65192	0.00124812	0.222532	5.54076	0
27	2.47808	2.57012	0.318658	0.167657	5.53452	1
28	2.01206	1.70654	0.00813666	0.454645	4.18138	1
29	0.862639	0.575979	7.38434e-05	0.333403	1.77209	1
30	10.5027	8.70514	0.0739018	0.110559	19.3923	2
31	9.67151	6.12567	0.0659326	0.447374	16.3105	14
32	6.57492	4.20044	0.0369669	0.367669	11.18	4
33	1.09533	1.24796	0.0133999	0.273151	2.62984	0
34	2.62924	2.07875	0.0147083	0.246272	4.96898	0
35	7.36126	4.29518	0.0881605	0.244875	11.9895	2
36	1.76109	1.62296	0.018601	0.369871	3.77252	0
37	6.85458	4.2467	0.004197	0.266988	11.3725	2
38	10.7822	8.59164	0.0753945	0.359189	19.8084	4
