# Supplementary material for: How the size of the to-be-learned material influences the encoding and later retrieval of associative memories: A pupillometric assessment
Source: PLoS One. 2019 Dec 31;14(12):e0226684. doi: 10.1371/journal.pone.0226684 (PMC6938364; doi:10.1371/journal.pone.0226684)
Supplement: S2 Dataset — (XLSX) [file pone.0226684.s004.xlsx]

## Sheet: BEHAV
PARTICIPANT_ID	Excluded	Set2_recall%	Set4_recall%	Set8_recall%	Set2_RT_sec	Set4_RT_sec	Set8_RT_sec
1	1	0.875	0.9375	1	1523	2058.45	2207.66
2	1	0.75	0.625	0.5	1538.63	1712	2448.54
3	1	0.9375	0.5625	0.375	1346.92	1537.04	1514.3
4	1	1	0.5	0.25	1535.73	1268.18	2373.97
5	1	1	0.8125	0.4375	1357.38	2006.66	1874.46
6	1	0.9375	0.4375	0.3125	1047.99	1180.58	1266.43
7	1	0.6875	0.125	0.1875	1439.34	1656.56	2021.39
8	1	0.5	0.5625	0.4375	1157.85	1469.82	1388.73
9	1	0.125	0.3125	0.125	1204.31	1114.84	1577.86
10	1	0.75	0.4375	0.75	1260.15	1803.42	1484.13
11	1	0.375	0.1875	0.4375	1392.6	2070.38	2106.07
12	1	0.5625	0.4375	0.375	865.8	962.07	2535.5
13	1	0.625	0.5625	0.6875	1319.7	1565.79	1822.46
14	1	0.5	0.5	0.4375	1225.77	1429.62	1951.43
15	1	0.9375	1	0.9375	1448.94	1944.65	1842.64
16	0
17	1	0.4375	0.6875	0.1875	745.26	913.26	1242.32
18	1	0.6875	0.5625	0.1875	1307.71	1104.56	1890.03
19	0
20	1	0.6875	0.4375	0.375	1434.55	1363.81	1698.11
21	1	0.6875	0.5625	0.1875	1132.19	1492.67	1397.09
22	1	0.8125	0.75	0.3125	1482.85	1366.7	1769.42
23	1	0.875	1	0.5	1285.69	1575.46	1646.46
24	0
25	1	0.5	0.3125	0.125	1535.67	1725.95	1463.74
26	1	1	0.9375	0.875	582.96	923.66	756.4
27	1	0.875	0.9375	0.75	1644.15	2046.79	2233.54
28	1	0.9375	0.4375	0.5	1559.93	2263.95	1931.07
29	1	0.5625	0.5	0.5625	1343.75	1658.25	1682.27
30	1	0.6875	0.6875	0.5	1241.86	1090.47	2045.19
31	1	1	0.875	0.875	1369.45	1154.48	2189.55
32	1	0.625	0.5625	0.375	1828.02	1814.41	1994.83
33	1	0.8125	1	0.9375	1658.24	1839.78	1775.31
34	1	0.9375	0.6875	0.9375	1283.93	1702.44	2164.91
35	1	0.875	0.8125	0.5	1200.23	2024.19	1397.53
36	1	0.1875	0.1875	0.125	1338.89	1509.55	1418.71
37	1	0.6875	0.75	0.4375	775.63	1564.83	2625.73
38	1	0.875	0.6875	0.4375	1449.08	1965.01	1702.06
MEAN		0.723214	0.610714	0.483929	1310.4	1568.01	1812.57
SE		0.0382871	0.0406006	0.0438843	44.6515	61.9539	68.7807

## Sheet: ENCODING_RETRIEVAL_ALL
PARTICIPANT_ID	Excluded	RECALL_EARLY	RECALL_LATE	ENCODE_ALL_EARLY	ENCODE_ALL_LATE
1	1	0.144931	0.757593	-0.4622	-0.249
2	1	0.032447	1.10429	-0.013	0.1375
3	1	-0.00914039	0.410982	-0.1439	-0.1031
4	1	-0.0563433	-0.0872131	-0.1281	0.0618
5	1	-0.341785	0.675805	-0.3332	-0.2179
6	1	0.169252	-0.154069	-0.1007	0.0601
7	1	-0.698471	0.421263	-0.1837	-0.2132
8	1	-0.0099877	0.30217	-0.0778	0.4779
9	1	0.25265	0.0966943	0.1101	0.0484
10	1	-0.177271	0.29592	0.0061	0.0817
11	1	-0.0643796	0.577315	-0.1269	-0.0905
12	1	-0.0929716	0.125214	-0.0521	-0.3152
13	1	-0.267403	0.186709	-0.089	0.0537
14	1	-0.230468	0.116314	-0.073	-0.3032
15	1	0.129772	-0.0212266	0.0359	0.3786
16	0
17	1	0.306137	0.916608	0.0048	0.0049
18	1	-0.0407246	0.924396	0.0206	0.172
19	0
20	1	0.0628616	0.968465	-0.1238	0.2534
21	1	-0.286801	0.689297	-0.0299	0.3233
22	1	-0.368491	0.484817	-0.179	-0.7003
23	1	-0.0670953	0.632661	-0.1562	0.7645
24	0
25	1	-0.117823	-0.1386	0.0706	-0.2016
26	1	0.0484319	0.26007	-0.2963	-0.2948
27	1	-0.0260073	1.5805	-0.0853	0.3924
28	1	0.246839	0.590971	0.2112	-0.1831
29	1	-0.00689913	-0.284544	-0.2028	-0.6283
30	1	-0.406345	0.850245	-0.006	0.3033
31	1	-0.1005	-0.139657	-0.009	-0.2111
32	1	-0.0813674	-0.2962	-0.1224	-0.5324
33	1	0.0511609	0.796165	0.1279	0.7488
34	1	0.181795	-0.115281	-0.2867	-0.1193
35	1	0.0169794	0.719407	0.1529	0.1874
36	1	-0.180743	-0.118348	-0.3086	-0.261
37	1	-0.0458147	0.964847	-0.1559	-0.7658
38	1	-0.0408068	0.257673	0.0718	0.5737
MEAN		-0.059268	0.410036	-0.0838171	-0.0104686
SE		0.0347776	0.0772077	0.0248039	0.0632984

## Sheet: RECALL_COR_SET_SIZE
PARTICIPANT_ID	Excluded	RECALL_COR_SET2_EARLY	RECALL_COR_SET4_EARLY	RECALL_COR_SET8_EARLY	RECALL_COR_SET2_LATE	RECALL_COR_SET4_LATE	RECALL_COR_SET8_LATE	RECALL_COR_SET8_POS14_LATE
1	1	0.0424	0.1538	0.2263	0.2882	0.8836	1.0502	1.3574
2	1	-0.0758	0.4731	-0.3695	1.194	1.2736	0.7693	0.9411
3	1	-0.1388	-0.0451	0.3689	0.0194	0.7379	0.8996	1.4345
4	1	-0.2634	0.1458	0.3674	-0.0852	-0.1832	0.0966	0.0941
5	1	-0.3894	-0.3637	-0.1922	0.9	0.2228	1.0047	0.9515
6	1	0.1585	0.3234	0.01	-0.1779	-0.4079	0.2076	-0.1867
7	1	-0.6366	-0.5949	-0.9944	0.4802	0.006	0.4821	0.0644
8	1	-0.0953	0.0958	-0.0334	0.2177	0.0427	0.6953	0.8064
9	1	0.1636	0.2421	0.368	-1.6092	0.4379	0.9497	1.2904
10	1	0.157	-0.6353	-0.2444	0.393	-0.3913	0.5997	0.2625
11	1	-0.02	0.1108	-0.1775	0.22	-0.051	1.1529	1.258
12	1	-0.1247	-0.1567	0.0237	-0.3472	0.3159	0.5325	0.5756
13	1	0.0145	-0.2993	-0.5005	-0.1116	0.5044	0.2269	0.4116
14	1	0.04	-0.3192	-0.4382	-0.3417	0.2586	0.4771	1.189
15	1	0.0459	0.2766	0.057	-0.1868	0.0915	0.0241	-0.1753
16	0
17	1	0.3833	0.2672	0.2689	1.1718	0.7333	0.9932
18	1	-0.1064	-0.0817	0.3231	0.9406	0.5586	1.9624	1.9656
19	0
20	1	-0.0017	-0.1032	0.3749	0.8687	1.0975	1.0008	1.5488
21	1	-0.1296	-0.4568	-0.2292	0.37	0.9283	1.0506	0.885
22	1	-0.4609	-0.2107	-0.5069	-0.2104	0.8865	1.3282	1.6117
23	1	-0.0334	-0.0506	-0.1485	0.793	0.4924	0.6552	0.3982
24	0
25	1	0.0242	-0.3005	-0.3207	0.6301	-0.9204	-1.6498	-1.6498
26	1	-0.0469	0.1381	0.0613	-0.0944	0.2532	0.6726	0.941
27	1	-0.0336	-0.1297	0.1038	1.3799	1.5082	1.899	1.8296
28	1	-0.1168	0.2642	0.8681	0.2605	0.8753	0.9206	1.2565
29	1	0.064	0.0386	-0.1322	-0.0574	-0.7706	-0.054	-0.1064
30	1	-0.5498	-0.2081	-0.4569	0.7272	1.1018	0.7049	0.7445
31	1	-0.1651	0.3929	-0.4309	-0.6911	0.032	0.4067	0.0692
32	1	-0.1312	0.09	-0.2268	-0.4789	-0.1715	-0.158	-1.0256
33	1	0.1515	0.02	-0.0027	0.4394	0.6246	1.2884	1.0558
34	1	0.2062	0.1737	0.1634	-0.3696	0.0082	0.0485	0.3617
35	1	-0.2421	0.2864	0.0346	0.8021	0.5605	0.8491	1.1465
36	1	-0.2607	-0.1608	-0.0906	-0.6478	0.6121	-0.4199	0.5213
37	1	-0.1789	0.0179	0.0633	0.9694	0.8471	1.1427	0.5623
38	1	-0.0253	0.0068	-0.14	-0.2075	0.6211	0.4175	0.6626
MEAN		-0.0792943	-0.0171171	-0.0557943	0.212814	0.389134	0.635057	0.678029
SE		0.0357416	0.0459623	0.0586448	0.108244	0.0943478	0.111575	0.132052

## Sheet: SERIAL_POS
PARTICIPANT_ID	Excluded	ENCODE_POS1_EARLY	ENCODE_POS2_EARLY	ENCODE_POS3_EARLY	ENCODE_POS4_EARLY	ENCODE_POS5_EARLY	ENCODE_POS6_EARLY	ENCODE_POS7_EARLY	ENCODE_POS8_EARLY	ENCODE_POS1_LATE	ENCODE_POS2_LATE	ENCODE_POS3_LATE	ENCODE_POS4_LATE	ENCODE_POS5_LATE	ENCODE_POS6_LATE	ENCODE_POS7_LATE	ENCODE_POS8_LATE	RECALL_POS1_EARLY	RECALL_POS2_EARLY	RECALL_POS3_EARLY	RECALL_POS4_EARLY	RECALL_POS5_EARLY	RECALL_POS6_EARLY	RECALL_POS7_EARLY	RECALL_POS8_EARLY
1	1	-0.1917	-0.6595	-0.0767	-0.5659	-0.8409	-0.2236	-0.9308	-1.174	0.1364	-0.1126	0.2596	-0.7316	-0.4784	0.2486	-2.2203	-2.0145	0.86	0.42	1.13	1.45	0.28	0.67	1.43	0.6
2	1	-0.4997	0.3132	0.3105	0.2846	-0.5463	-0.0978	0.6425	-0.5633	-0.2416	0.6047	-0.0567	0.5648	0.5324	-1.4794	0.8649	-1.2453	1.03	1.19	1.3	1.08	0.37	0.06	2.09	0.46
3	1	-0.4824	0.1722	-0.2853	-0.1988	0.4823	-0.0808	0.0578	-0.3007	-0.0129	0.1779	-0.1055	-1.395	0.7821	-0.2725	1.1937	-0.4606	0.09	0.07	1.03	0.99	1.8	1.39	0.18	0.19
4	1	-0.4296	-0.0042	-0.4365	0.0386	0.3174	0.3478	0.0994	0.3918	-0.0748	0.4878	-0.2837	0.0553	-0.4158	0.6097	-1.4921	0.5771	-0.25	-0.32	0.3	-0.04	-1.65	-0.13	-0.55	0.56
5	1	-0.3653	-0.4655	0.2256	-0.076	-1.3678	-0.9968	-0.1347	-0.1962	-0.0755	-0.565	-0.2545	0.0964	-0.2152	-0.4124	-0.4358	0.6184	0.84	0.92	0.53	0.6	0.06	0.65	1.1	1.71
6	1	-0.1663	0.052	0.1087	-0.3358	-0.5576	0.0079	0.1178	-0.5146	0.2819	1.0414	0.9393	-1.266	-1.33	-1.4391	-0.9646	-1.5708	-0.78	0.02	-0.02	-0.23	-1.18	-0.49	-0.16	-0.29
7	1	-0.0643	-0.4402	-0.2023	-0.0192	0.4511	-0.0664	-0.2176	-0.3798	0.0739	0.1528	-0.0961	-0.7485	-0.2341	-0.6806	-1.5049	-1.7505	0.63	0.54	0.53	1.09	0.87	1.46	-0.57	1.15
8	1	-0.0523	-0.2254	-0.2254	0.3046	-0.3954	-0.0232	0.3023	0.2647	0.5534	0.8121	0.2723	0.2687	-0.9975	1.6734	0.6282	-1.0573	0.26	0.54	0.94	0.05	0.18	0.77	0.59	0.35
9	1	0.0486	0.2252	-0.0918	-0.1853	0.1577	0.3757	0.5303	0.3931	0.1049	0.384	-0.892	-0.5813	0.9891	0.2272	0.8536	-0.3806	-0.09	-0.44	0.34	0.02	0.91	1.06	0.07	-1.6
10	1	0.0587	0.1781	-0.2202	-0.6907	0.4868	0.204	0.1941	0.3371	0.5063	0.3637	-0.1193	-1.2737	0.5056	-0.5167	-0.8357	0.8973	-0.15	0.34	0.66	0.9	1.48	0.14	1.43	1.12
11	1	-0.1858	-0.1128	0.2055	0.0074	-0.1461	0.3223	-0.6607	-1.1092	-0.1336	-0.3382	1.0674	-0.1165	0.0372	0.4008	-1.1448	-1.0142	0.57	0.35	0.57	0.82	1.11	-0.55	2.2	0.86
12	1	-0.0211	-0.0472	0.3394	0.0434	0.0219	-0.4646	0	-1.4621	-0.5569	-0.0796	0.0853	-0.4722	-0.4844	-0.8257	-0.9889	0.2296	0.43	0.11	0.62	0.32	0.15	0.11	-0.15	0.03
13	1	0.0828	-0.2418	0.5409	-1.0725	0.2879	0.4318	-0.3255	0.1778	0.6447	-0.1604	0.4483	-0.8172	-0.1738	-0.1835	0.0555	-0.6924	0.75	0.12	0.53	0.56	-1.46	0.54	1.54	0.08
14	1	0.0572	-0.4689	0.0983	0.1036	0.7595	-0.2528	0.441	-0.4242	-0.4276	-0.2701	-0.2218	-0.271	0.6752	-1.5662	0.5153	-0.5396	-0.03	0.54	0.05	0.16	0.45	0.95	-0.23	0.96
15	1	0.0724	-0.2126	0.3799	0.369	-0.2475	-0.3611	0.2065	-0.0028	0.696	0.4284	0.931	0.208	-0.8265	-1.0335	-0.239	-0.101	0.3	-0.01	-0.12	-0.8	-0.47	0.07	0.11	1
16	0
17	1	-0.05	-0.1073	-0.0715	0.4631	0.3375	-0.2558	0.26	-0.3566	-0.5013	0.6555	0.3894	-0.548	0.1177	-0.8749	1.4367	-0.8404	0.35	0.51	1.21	0.13	1.57	-0.02	1.11	-0.83
18	1	0.0579	-0.2556	0.3872	-0.1107	0.4725	-0.0547	0.256	0.5998	-0.051	0.2412	0.3689	-0.5183	1.8959	-0.9243	1.3487	0.9873	0.98	0.89	-0.33	0.81	0.8	2.47	0.79	2.32
19	0
20	1	-0.0607	-0.1729	0.3738	-0.4314	0.0166	0.3829	-0.8776	-0.6854	0.3516	0.6488	0.5607	-0.2592	-0.5717	0.42	-1.1313	-0.5439	0.8	0.96	1.6	1.24	0.18	0.75	1.23	2.05
21	1	-0.1151	-0.1093	0.5643	0.0164	-0.7869	0.6244	0.1468	-0.6338	0.2922	0.7034	0.3638	0.3558	-1.2546	0.1018	0.3832	-1.3302	-0.09	0.73	0.02	1.02	0.51	1.1	1.38	1.22
22	1	-0.1994	0.0373	-0.4682	-0.6127	0.4857	0.0898	-0.114	-0.379	-0.6771	-0.1187	-1.1422	-1.3711	-0.7885	-0.1704	-0.8516	-1.8852	-0.38	0.73	1.12	0.47	0.73	0.27	0.9	-0.39
23	1	-0.0694	-0.2433	-0.1188	0.0029	0.1193	-0.7329	-0.3425	-0.3008	0.7831	0.8543	0.9788	1.0663	0.2687	-0.4559	-0.1578	1.1407	1.26	0.3	0.02	-0.05	-0.63	1.35	1.64	1.17
24	0
25	1	0.1521	0.2608	-0.2651	0.1543	-0.3305	-0.6099	0.187	-0.2904	-0.2062	0.4165	-1.0588	0.0336	-0.4106	-0.1164	-1.5523	-2.1095	-0.55	-0.41	-0.83	-0.85	0.4	-0.82	-1.15	-1.81
26	1	-0.276	-0.4561	-0.5881	-0.3691	-0.4815	0.2349	0.3554	0.7775	-0.0747	-0.4837	-0.3645	-0.3473	-2.0228	-0.6787	0.9051	0.7664	-0.11	0.54	0.47	0.31	-0.61	0.83	1.57	0.44
27	1	0.1332	-0.1575	0.3693	-0.3875	-0.6108	-0.5913	-0.1001	-0.5216	0.9764	0.2779	0.6737	-0.2606	-0.7863	-0.5276	1.8617	-1.1496	1.76	1.33	1.5	1.7	1.5	2.43	2.07	1.39
28	1	0.2304	0.2425	0.066	0.0195	-0.1931	1.0224	-0.1628	0.8355	-0.2246	-0.1092	-0.3166	-0.3072	-1.3637	0.4999	-0.3953	1.0715	0.47	0.43	0.66	0.95	1.25	0.19	0.65	-0.14
29	1	-0.3152	-0.2158	-0.4638	-0.1393	0.0023	0.6631	0.5015	-0.5081	-0.6677	-0.4044	-1.1594	-1.2003	0.2934	-0.1831	-0.2823	-0.3238	0.14	-0.49	-1.02	-0.45	-0.13	-0.52	0.09	0.73
30	1	-0.0928	-0.1891	-0.1892	0.426	0.1969	0.9646	0.2409	-0.2841	0.4345	-0.0449	0.4362	0.9944	0.436	1.1054	-0.6995	-0.5811	1.01	0.47	-0.03	1.28	1.99	-0.13	-0.38	-0.2
31	1	0.1271	-0.3502	0.1814	0.1399	-0.5628	1.3665	-0.4225	0.116	-0.3005	-0.0534	-0.3015	0.3051	-1.7459	1.3947	-0.8191	-0.923	-0.47	-0.58	0.96	0.17	1.67	0.47	0.01	1.15
32	1	-0.0777	-0.0505	-0.5624	-0.2946	0.0698	0.5071	-0.4089	-0.0405	-0.431	-0.1971	-0.6142	-1.1353	-1.1773	-0.4361	-0.6817	-0.7505	-0.36	-0.18	0.58	-0.53	0.76	-0.35	0.31	0.61
33	1	0.0321	0.0734	-0.227	0.4	-0.1801	0.866	0.5483	0.5776	0.5266	0.621	0.5795	1.2724	1.751	2.0368	-0.0973	0.6921	0.42	0.87	0.41	1.06	1.22	1.4	1.95	1.45
34	1	-0.541	-0.211	-0.4009	0.0511	-0.5627	-0.2542	0.0226	0.2254	-0.3784	0.4011	-0.3151	-0.4854	-0.7963	-0.9832	0.177	0.9806	-0.26	-0.13	0.86	-0.39	0.42	-0.66	-0.78	0.95
35	1	0.0396	0.1527	0.3975	0.1166	0.6306	1.1218	-0.1181	-0.9101	-0.1031	0.4339	0	0.9163	-0.8994	0.3578	-0.3264	0.1551	0.56	1.19	1.14	0.13	2.11	0.68	0.43	0.2
36	1	-0.4491	-0.2713	0.033	-0.144	-1.3444	-0.2857	-0.4886	0.0885	-0.1161	0.4697	-0.6286	-0.9251	-1.8935	0.2317	-1.6941	-0.7218	0.58	0.55	0.39	0.43	-0.75	0.34	-0.47	1.45
37	1	-0.2005	-0.1878	-0.4156	0.1327	0.2738	-0.298	-0.4546	0.3047	-0.2456	-1.0506	-0.8738	-1.0753	-0.6027	-1.1809	-1.7908	0.1167	0.78	0.67	0.82	0.89	1.43	1.63	1.28	-0.68
38	1	0.287	-0.1716	-0.1242	-0.0267	0.4713	0.5099	0.1695	0.0957	1.72	0.4129	0.8622	-0.9771	-0.0103	-0.271	-0.481	-0.136	-0.25	0.46	0.33	1.17	0.08	1.63	0.95	0.58
MEAN		-0.100751	-0.123429	-0.0243343	-0.0739	-0.0889571	0.125523	-0.0136943	-0.167203	0.0737629	0.188603	0.0117743	-0.312746	-0.319857	-0.168694	-0.3018	-0.396829	0.317143	0.378	0.522	0.470286	0.497143	0.564	0.647429	0.538286
SE		0.0362037	0.0396665	0.056	0.0572102	0.0906469	0.0938788	0.0664371	0.0928287	0.0866167	0.0780713	0.10614	0.123472	0.156993	0.145297	0.17158	0.160018	0.0977663	0.0840396	0.100455	0.110584	0.162147	0.139933	0.153964	0.155121

## Sheet: ENCODE_COR_INCOR
PARTICIPANT_ID	Excluded	SUBSEQ_COR_EARLY	SUBSEQ_INCOR_EARLY	SUBSEQ_COR_EARLY	SUBSEQ_INCOR_EARLY	SUBSEQ_COR_POS13_LATE	SUBSEQ_INCOR_POS13_LATE	SUBSEQ_COR_POS48_LATE	SUBSEQ_INCOR_POS48_LATE
1	1	-0.463722	-0.427669	-0.278292	0.396353	0.1	-1.22	-1.18	2.02
2	1	0.051149	-0.132006	0.472699	-0.485019	0.52	-0.73	0.3	0.13
3	1	-0.144149	-0.143593	0.0375658	-0.306323	0.07	-0.01	-0.08	-0.68
4	1	-0.124418	-0.133198	0.129492	-0.032879	0.1	0.18	0.34	-0.25
5	1	-0.390724	-0.165314	-0.209914	-0.241146	-0.26	-0.53	-0.01	-0.03
6	1	0.0278262	-0.223103	0.302821	-0.171039	0.82	0.68	-1.77	-1.11
7	1	-0.229651	-0.160719	0.0361624	-0.337897	0.25	-0.05	-1.47	-0.82
8	1	-0.0901365	-0.0648233	0.683657	0.262863	0.61	0.6	1.05	-0.33
9	1	-0.177301	0.17822	-0.262292	0.122005	0.03	0.09	-2.56	0.19
10	1	0.0312892	-0.0397609	0.218232	-0.16718	0.42	0.16	-0.37	-0.76
11	1	-0.0139659	-0.183339	-0.145347	-0.0630133	-0.32	0.12	0.14	-0.62
12	1	-0.144354	0.0224811	-0.0864256	-0.499999	-0.09	-0.43	-0.03	-0.58
13	1	-0.113802	-0.0475847	0.0567185	0.0487411	0.36	0.11	-0.93	-0.06
14	1	-0.0761778	-0.070132	-0.33516	-0.273893	-0.39	-0.26	-0.17	-0.3
15	1	0.0583405	-0.480754	0.343865	1.17861	0.63	0.5	-0.38	1.85
16	0
17	1	-0.128958	0.112802	0.0105933	0.000301375	0.06	0.19	-0.49	-0.22
18	1	0.0817875	-0.0405133	0.0971857	0.246833	0.28	-0.08	-1.85	0.67
19	0
20	1	-0.0231482	-0.224469	0.272772	0.233961	0.36	0.78	-0.71	-0.32
21	1	-0.0369254	-0.0234309	0.506109	0.156464	0.57	0.35	-0.12	-0.09
22	1	-0.196089	-0.150392	-0.623284	-0.82858	-0.49	-0.63	-1.28	-1.03
23	1	-0.207839	0.034678	0.722715	0.919063	0.83	0.96	0.4	0.88
24	0
25	1	0.27388	-0.0246831	-0.1967	-0.203851	-0.12	-0.09	-1.33	-0.4
26	1	-0.30402	-0.179997	-0.245837	-1.02864	-0.21	-1.6	-0.33	0.11
27	1	-0.0820809	-0.104377	0.456989	0.0141439	0.74	-0.49	-0.43	0.39
28	1	0.296196	0.0695429	-0.00896649	-0.473446	0	-0.5	-0.02	-0.4
29	1	-0.197012	-0.209677	-0.60459	-0.656398	-0.65	-0.64	-0.46	-0.68
30	1	-0.0398673	0.0503999	0.115606	0.616178	-0.14	0.85	0.71	0.02
31	1	-0.0057798	-0.0400204	-0.210792	-0.213731	-0.2	-0.09	-0.24	-0.25
32	1	-0.0712145	-0.180855	-0.46184	-0.612939	-0.38	-0.32	-0.78	-1
33	1	0.114393	0.276141	0.797662	0.211312	0.63	0.04	1.21	0.71
34	1	-0.281783	-0.315826	-0.018736	-0.708646	0.07	-0.71	-0.23	-0.71
35	1	0.19334	0.0471209	0.056076	0.53077	0.21	-0.2	-0.64	0.99
36	1	-0.439944	-0.28229	-0.320645	-0.249044	-0.37	0.14	0.03	-1.06
37	1	-0.159908	-0.149136	-0.843615	-0.635983	-0.71	-0.64	-1.28	-0.63
38	1	0.0242141	0.164043	0.774218	0.185089	1.07	0.99	-0.25	-0.85
MEAN		-0.0854444	-0.0926353	0.0353915	-0.0876276	0.125714	-0.0708571	-0.434571	-0.149143
SE		0.0297349	0.027147	0.0680321	0.0810077	0.0756654	0.0999759	0.136563	0.127657
